# Supplementary material for: Unexpected Absence of Skeletal Responses to Dietary Magnesium Depletion: Basis for Future Perspectives?
Source: Biomedicines. 2023 Feb 21;11(3):655. doi: 10.3390/biomedicines11030655 (PMC10045743; doi:10.3390/biomedicines11030655)
Supplement: Supplementary file 1 [file biomedicines-11-00655-s001.zip]

Archive with 1 entries (1 files):
- biomedicines-2191268-supplementary.pdf
